# Supplementary material for: Genome-wide analysis and expression profiling of the HD-ZIP gene family in kiwifruit
Source: BMC Genomics. 2024 Apr 9;25:354. doi: 10.1186/s12864-024-10025-7 (PMC11003167; doi:10.1186/s12864-024-10025-7)
Supplement: Supplementary file 1 — Additional file 1: Table S1. Characteristics of kiwifruit HD-Zip genes. Table S2. Primers used for RT-PCR and qRT-PCR analysis. [file 12864_2024_10025_MOESM1_ESM.xlsx]

## Sheet: Table S1
Table S1. Characteristics of kiwifruit HD-Zip genes.
Species	Name	Genome id	Chromosome	Start site	End site	CDS bp	Subfamily
A. chinensis	AcHB1	Acc00436.1	Chr1	5617154	5620608	837	II
	AcHB2	Acc00505.1	Chr1	7201549	7203245	780	II
	AcHB3	Acc00806.1	Chr1	12988653	12991624	936	II
	AcHB4	Acc00969.1	Chr1	15157036	15158530	633	I
	AcHB5	Acc01280.1	Chr14	14105335	14107066	708	I
	AcHB6	Acc02123.1	Chr2	7712437	7716213	729	I
	AcHB7	Acc02587.1	Chr3	394970	396464	708	I
	AcHB8	Acc03794.1	Chr3	13278792	13281943	747	I
	AcHB9	Acc05340.1	Chr5	3757536	3768485	2118	IV
	AcHB10	Acc05417.1	Chr5	4796993	4799346	951	I
	AcHB11	Acc05683.1	Chr5	11789390	11800752	813	I
	AcHB12	Acc05734.1	Chr5	12615165	12618598	780	I
	AcHB13	Acc05949.1	Chr5	15809715	15811873	771	II
	AcHB14	Acc06091.1	Chr5	17732223	17735206	636	I
	AcHB15	Acc06303.1	Chr6	2815314	2817600	897	I
	AcHB16	Acc06321.1	Chr6	3016244	3019321	867	I
	AcHB17	Acc06400.1	Chr6	7977960	7987217	2205	III
	AcHB18	Acc07548.1	Chr7	3414172	3415746	810	I
	AcHB19	Acc07972.1	Chr7	7867293	7869735	951	I
	AcHB20	Acc08991.1	Chr8	12758031	12761642	822	II
	AcHB21	Acc09099.1	Chr8	17337388	17345491	2412	IV
	AcHB22	Acc09342.1	Chr8	20167591	20169697	1029	II
	AcHB23	Acc09622.1	Chr8	23082898	23090137	2169	IV
	AcHB24	Acc10164.1	Chr9	4803073	4806127	954	II
	AcHB25	Acc10243.1	Chr9	5802862	5804494	795	II
	AcHB26	Acc11670.1	Chr10	14519253	14523247	849	I
	AcHB27	Acc11725.1	Chr10	16280767	16283910	795	II
	AcHB28	Acc12102.1	Chr11	2003078	2005219	795	II
	AcHB29	Acc12169.1	Chr11	3023653	3027432	852	I
	AcHB30	Acc12644.1	Chr11	13098547	13108861	2514	III
	AcHB31	Acc14147.1	Chr13	1975295	1978123	867	I
	AcHB32	Acc14402.1	Chr13	4678392	4681547	966	II
	AcHB33	Acc14582.1	Chr13	7383539	7391536	2403	IV
	AcHB34	Acc14991.1	Chr13	15095065	15103630	2238	IV
	AcHB35	Acc15520.1	Chr14	2604559	2605697	723	I
	AcHB36	Acc15834.1	Chr14	6491145	6494414	837	II
	AcHB37	Acc16725.1	Chr15	5848666	5851360	888	II
	AcHB38	Acc16907.1	Chr22	13448788	13452393	645	I
	AcHB39	Acc17115.1	Chr15	10701227	10703676	993	II
	AcHB40	Acc17444.1	Chr15	14745786	14752415	2169	IV
	AcHB41	Acc18234.1	Chr16	7295444	7297963	942	I
	AcHB42	Acc18405.1	Chr16	9869207	9874551	2187	IV
	AcHB43	Acc19105.1	Chr17	3955996	3956630	543	I
	AcHB44	Acc20566.1	Chr18	15675183	15685466	2169	IV
	AcHB45	Acc20671.1	Chr18	17036215	17036879	501	I
	AcHB46	Acc20798.1	Chr18	18565303	18574634	2535	III
	AcHB47	Acc22265.1	Chr23	18279936	18286608	2268	IV
	AcHB48	Acc22569.1	Chr20	2770514	2782196	2517	III
	AcHB49	Acc24930.1	Chr22	11219098	11220791	726	I
	AcHB50	Acc25037.1	Chr22	12616168	12625186	2166	IV
	AcHB51	Acc25123.1	Chr22	15169888	15170539	498	I
	AcHB52	Acc25244.1	Chr22	16583605	16590285	2370	III
	AcHB53	Acc25951.1	Chr23	5682653	5693069	2523	III
	AcHB54	Acc26570.1	Chr23	22589092	22595702	2097	IV
	AcHB55	Acc28034.1	Chr24	14998796	15005245	2238	IV
	AcHB56	Acc28181.1	Chr24	16910053	16918175	2442	IV
	AcHB57	Acc28419.1	Chr25	7799394	7806245	582	II
	AcHB58	Acc28612.1	Chr25	11508652	11520451	2517	III
	AcHB59	Acc28942.1	Chr25	15274827	15277244	879	II
	AcHB60	Acc29268.2	Chr26	1018240	1023386	2160	IV
	AcHB61	Acc29840.1	Chr26	12270821	12273382	942	I
	AcHB62	Acc30161.1	Chr26	16487725	16497187	2535	III
	AcHB63	Acc30637.1	Chr27	1745859	1756877	816	I
	AcHB64	Acc30707.1	Chr27	2556737	2559873	780	I
	AcHB65	Acc30928.1	Chr27	5722260	5724938	780	II
	AcHB66	Acc31058.1	Chr27	7648057	7650986	633	I
	AcHB67	Acc31193.1	Chr27	10136451	10142822	600	II
	AcHB68	Acc31400.1	Chr27	18088186	18091474	969	I
	AcHB69	Acc32217.1	Chr28	11502410	11511674	2532	III
	AcHB70	Acc33032.1	Chr29	9441254	9443906	867	I
A. eriantha	AeHB1	DTZ79_00g01980	Chr00	3528075	3534888	780	IV
	AeHB2	DTZ79_01g05230	Chr01	7872283	7875882	720	II
	AeHB3	DTZ79_01g06050	Chr01	9423196	9425044	861	II
	AeHB4	DTZ79_01g09350	Chr01	16404491	16407496	648	II
	AeHB5	DTZ79_01g10990	Chr01	18744578	18753463	1866	I
	AeHB6	DTZ79_02g00740	Chr02	616441	618205	453	I
	AeHB7	DTZ79_02g09170	Chr02	9741785	9744964	567	I
	AeHB8	DTZ79_03g00640	Chr03	784377	785823	1035	I
	AeHB9	DTZ79_03g13980	Chr03	16626494	16630225	867	I
	AeHB10	DTZ79_03g14000	Chr03	16658219	16659527	1884	I
	AeHB11	DTZ79_05g01990	Chr05	2960873	2966950	711	IV
	AeHB12	DTZ79_05g03110	Chr05	5377713	5379760	522	I
	AeHB13	DTZ79_05g06340	Chr05	13848857	13853037	525	I
	AeHB14	DTZ79_05g09720	Chr05	18596307	18598742	2451	II
	AeHB15	DTZ79_05g10990	Chr05	20485100	20487993	2439	I
	AeHB16	DTZ79_06g03710	Chr06	4514024	4516140	2442	I
	AeHB17	DTZ79_07g03650	Chr07	3787213	3788624	690	I
	AeHB18	DTZ79_07g09210	Chr07	10900861	10903530	867	I
	AeHB19	DTZ79_08g01500	Chr08	2035444	2041596	2235	I
	AeHB20	DTZ79_08g12720	Chr08	22513857	22516135	837	II
	AeHB21	DTZ79_08g16270	Chr08	27223686	27226939	642	IV
	AeHB22	DTZ79_09g04880	Chr09	5698445	5700090	867	II
	AeHB23	DTZ79_11g09180	Chr11	15130909	15141259	888	III
	AeHB24	DTZ79_12g09530	Chr12	16868520	16872242	756	IV
	AeHB25	DTZ79_13g02300	Chr13	2045518	2048558	861	I
	AeHB26	DTZ79_13g02330	Chr13	2102084	2104701	1869	I
	AeHB27	DTZ79_13g05150	Chr13	4822787	4825598	549	II
	AeHB28	DTZ79_13g13010	Chr13	16143181	16149929	780	IV
	AeHB29	DTZ79_13g13120	Chr13	16306006	16314097	951	IV
	AeHB30	DTZ79_13g17160	Chr13	21711634	21717608	2013	IV
	AeHB31	DTZ79_14g02870	Chr14	3419345	3420066	1704	I
	AeHB32	DTZ79_14g06470	Chr14	7782624	7785149	789	II
	AeHB33	DTZ79_15g13310	Chr15	18160231	18166745	771	IV
	AeHB34	DTZ79_16g02160	Chr16	2244593	2254924	2451	III
	AeHB35	DTZ79_16g07790	Chr16	8184314	8186913	1383	I
	AeHB36	DTZ79_17g03450	Chr17	4770952	4771503	2037	I
	AeHB37	DTZ79_18g12210	Chr18	22272155	22281131	1971	III
	AeHB38	DTZ79_19g14850	Chr19	24485989	24492841	771	IV
	AeHB39	DTZ79_20g14410	Chr20	21614705	21625838	834	III
	AeHB40	DTZ79_21g09440	Chr21	13772689	13777487	636	IV
	AeHB41	DTZ79_22g05900	Chr22	13959860	13961464	2568	I
	AeHB42	DTZ79_22g09910	Chr22	19256838	19265360	2514	III
	AeHB43	DTZ79_23g06000	Chr23	6414066	6424608	933	III
	AeHB44	DTZ79_24g12250	Chr24	18733219	18741797	804	IV
	AeHB45	DTZ79_25g02120	Chr25	8572155	8576320	963	II
	AeHB46	DTZ79_25g07610	Chr25	17005619	17008211	1755	II
	AeHB47	DTZ79_26g00040	Chr26	368230	372897	2355	IV
	AeHB48	DTZ79_26g06750	Chr26	13054325	13057041	708	I
	AeHB49	DTZ79_26g09810	Chr26	16980070	16990175	885	III
	AeHB50	DTZ79_27g02360	Chr27	2234262	2237288	648	I
	AeHB51	DTZ79_27g05020	Chr27	5291980	5294593	942	II
	AeHB52	DTZ79_27g06620	Chr27	7276948	7279920	759	I
	AeHB53	DTZ79_27g08380	Chr27	10304263	10310357	1389	II
	AeHB54	DTZ79_27g11080	Chr27	19541523	19558574	2178	I
	AeHB55	DTZ79_29g06920	Chr29	10036804	10039682	2085	I

## Sheet: Table S2
Table S2 Primers used for RT-PCR and qRT-PCR analysis
Name	Primers(5'--3')
AcHB25-F	GTTTGGTTCCAGAATCGGC
AcHB25-R	TGGGACAGTTTCAGGGCTT
AcHB37-F	GAGACCGAGAGGGCTTGCT
AcHB37-R	GCTTGGGGTTGAGAGTGTTGT
AcHB41-F	TCTCCTGACCAAGTCCGATT
AcHB41-R	CTGTTTCGTCTTCCACCGT
AcHB45-F	ACCAAAACAAGCGTGCCA
AcHB45-R	TTCCAACTTCATCACAAGACCT
AcHB47-F	CGGCTACTGTCGCTGTTATT
AcHB47-R	CCTGATGGGCGTTTTCTAC
AcHB59-F	AAGAACACAACACACTCAACCC
AcHB59-R	GCAGCATCGCTTTAAGAACTC
AcACTIN-F	TGAGAGATTCCGTTGCCCAGAAGT
AcACTIN-R	TTCCTTACTCATGCGGTCTGCGAT
